# Supplementary material for: Peripheral Immunophenotype in IgG4-Related Disease and Its Association with Clinical Phenotypes and Disease Activity
Source: Cells. 2023 Feb 20;12(4):670. doi: 10.3390/cells12040670 (PMC9954418; doi:10.3390/cells12040670)
Supplement: Supplementary file 1 [file cells-12-00670-s001.zip]

Archive with 1 entries (1 files):
- cells-2092878-supplementary.pdf
